# Supplementary material for: Expanding flavone and flavonol production capabilities in Escherichia coli
Source: Front Bioeng Biotechnol. 2023 Oct 18;11:1275651. doi: 10.3389/fbioe.2023.1275651 (PMC10619664; doi:10.3389/fbioe.2023.1275651)
Supplement: Supplementary file 2 [file DataSheet2.ZIP]

Archive with 26 entries (25 files):
- Supplementary plasmid maps ZIP ME/
- Supplementary plasmid maps ZIP ME/SBC015646.gb
- Supplementary plasmid maps ZIP ME/SBC015647.gb
- Supplementary plasmid maps ZIP ME/SBC015648.gb
- Supplementary plasmid maps ZIP ME/SBC015649.gb
- Supplementary plasmid maps ZIP ME/SBC015650.gb
- Supplementary plasmid maps ZIP ME/SBC015651.gb
- Supplementary plasmid maps ZIP ME/SBC015652.gb
- Supplementary plasmid maps ZIP ME/SBC015653.gb
- Supplementary plasmid maps ZIP ME/SBC015673.gb
- Supplementary plasmid maps ZIP ME/SBC015674.gb
- Supplementary plasmid maps ZIP ME/SBC015675.gb
- Supplementary plasmid maps ZIP ME/SBC015676.gb
- Supplementary plasmid maps ZIP ME/SBC015677.gb
- Supplementary plasmid maps ZIP ME/SBC015883.gb
- Supplementary plasmid maps ZIP ME/SBC015884.gb
- Supplementary plasmid maps ZIP ME/SBC015885.gb
- Supplementary plasmid maps ZIP ME/SBC015886.gb
- Supplementary plasmid maps ZIP ME/SBC015887.gb
- Supplementary plasmid maps ZIP ME/SBC015888.gb
- Supplementary plasmid maps ZIP ME/SBC015889.gb
- Supplementary plasmid maps ZIP ME/SBC015890.gb
- Supplementary plasmid maps ZIP ME/SBC015891.gb
- Supplementary plasmid maps ZIP ME/SBC015892.gb
- Supplementary plasmid maps ZIP ME/SBC015893.gb
- Supplementary plasmid maps ZIP ME/SBC015894.gb
